# Supplementary material for: Recombination fraction in pre-recombinant inbred lines (PRERIL) - revisiting a century old problem in genetics
Source: BMC Genomics. 2024 Sep 2;25:822. doi: 10.1186/s12864-024-10699-z (PMC11367787; doi:10.1186/s12864-024-10699-z)
Supplement: Supplementary file 1 — Supplementary Material 1. [file 12864_2024_10699_MOESM1_ESM.r]

# Supplementary Code S1

# R functions for calculating recombination fraction in PRERILs

hmatrix<-function(r){
  aa<-rbind(cbind(0,0),cbind(0,1),cbind(1,0),cbind(1,1))
  rr<-cbind(0.5*(1-r),0.5*r,0.5*r,0.5*(1-r))
  n<-0;
  h<-matrix(0,16,4)
  for (i in 0:1){
    for (j in 0:1){
      for (k in 0:1){
        for (l in 0:1){
          n<-n+1
          g<-rbind(cbind(i,j),cbind(i,l),cbind(k,j),cbind(k,l))
          for(q in 1:4){
            h[n,q]<-0
            for(s in 1:4){
              index<-all(g[s,]==aa[q,])
              h[n,q]<-h[n,q]+index*rr[s]
            }
          }
        }
      }
    }
  }
  return (h)
}

selfing<-function(r=0.1,t=10){
  h<-hmatrix(r)
  w<-h[,2]+h[,3]
  p<-matrix(0,16,16)
  for(k in 1:16){
    hk<-as.matrix(h[k,])
    hh<-hk%*%t(hk)
    p[,k]<-as.matrix(c(hh))
  }
  g0<-matrix(0,16,1)
  g0[4]<-0.5
  g0[13]<-0.5
  gg<-g0
  if(t==2){
    return(r)
  } else {
    for(k in 3:t){
      g0<-p%*%g0;
      gg<-cbind(gg,g0)
      q<-sum(g0*w)
    }
    return(q)
  }
}

sibmating<-function(r=0.1,t=10){
	h<-hmatrix(r)
	w<-as.matrix(h[,2]+h[,3])
	j16<-matrix(1,16,1)
    	v1<-kronecker(w,j16)
	v2<-kronecker(j16,w)
	v<-(v1+v2)/2
	p<-matrix(0,256,256)
	for (i in 1:16){
		for (j in 1:16){
			k<-(i-1)*16+j
			hi<-as.matrix(h[i,])
			hj<-as.matrix(h[j,])
			q<-c(h[i,]%*%t(h[j,]))
			p[,k]<-kronecker(q,q)
		}
	}
	g0<-matrix(0,256,1)
	k1<-(4-1)*16+4
	k2<-(4-1)*16+13
	k3<-(13-1)*16+4
	k4<-(13-1)*16+13
	kk<-c(k1,k2,k3,k4)
	g0[kk]<-0.25
	gg<-NULL
	if(t==2){
		return(r)
	} else {
		for (k in 3:t){
	   		g0<-p%*%g0
	   		gg<-cbind(gg,g0)
	   		s<-sum(g0*v)
		}
	}
	return (s)
}

random<-function(t=20,r=0.1){
	return(0.5*(1-(1-2*r)*(1-r)^(t-2)))
}

# t>=2 is the number of generations, starting with t=2 as the F2 generation, default is t=10
# r is the initial recombination fraction in the initial generation F2, default is r=0.1

selfing(t=20,r=0.1)
sibmating(t=20,r=0.1)
random(t=20,r=0.1)
